# Supplementary material for: SARS-CoV-2 Mutant Spectra at Different Depth Levels Reveal an Overwhelming Abundance of Low Frequency Mutations
Source: Pathogens. 2022 Jun 8;11(6):662. doi: 10.3390/pathogens11060662 (PMC9227345; doi:10.3390/pathogens11060662)
Supplement: Supplementary file 1 [file pathogens-11-00662-s001.zip]

Archive with 1 entries (1 files):
- pathogens-1727479-supplementary.pdf
